# Supplementary material for: Development of GSH-Stimuli-Responsive Micelles Using a Targeted Paclitaxel Prodrug for Enhanced Anticancer Effect
Source: Pharmaceutics. 2025 Apr 21;17(4):538. doi: 10.3390/pharmaceutics17040538 (PMC12030733; doi:10.3390/pharmaceutics17040538)
Supplement: Supplementary file 1 [file pharmaceutics-17-00538-s001.zip]

Archive with 1 entries (1 files):
- pharmaceutics-3560284-supplementary.pdf
